# Supplementary material for: Environmental Fate of 4-Methylbenzylidene Camphor: Adsorption Behavior on Textile-Derived Microplastic Fibers in Wastewater and Surface Water Systems
Source: Materials (Basel). 2025 Aug 13;18(16):3799. doi: 10.3390/ma18163799 (PMC12387943; doi:10.3390/ma18163799)
Supplement: Supplementary file 1 [file materials-18-03799-s001.zip]

Archive with 1 entries (1 files):
- materials-3761104-supplementary.pdf
